# Supplementary material for: Cost-effectiveness analysis of Smart Triage, a data-driven pediatric sepsis triage platform in Eastern Uganda
Source: BMC Health Serv Res. 2023 Aug 31;23:932. doi: 10.1186/s12913-023-09977-5 (PMC10468891; doi:10.1186/s12913-023-09977-5)
Supplement: Supplementary file 1 — Additional file 1: Supplementary table 1. Program costs of Smart Triage in 2021 United States Dollars. Costs marked with * were originally incurred in 2021 Ugandan Shillings and were converted into USD by the average conversion rate in 2021 as per the World Bank (3587.075 Ugandan Shillings to 1 USD). Abbreviations: USD = United States Dollar, JRRH = Jinja Regional Referral Hospital. [file 12913_2023_9977_MOESM1_ESM.xlsx]

## Sheet: Sheet1
Supplementary table 1 Program costs of Smart Triage in 2021 United States Dollars. Costs marked with * were originally incurred in 2021 Ugandan Shillings and were converted into USD by the average conversion rate in 2021 as per the World Bank (3587.075 Ugandan Shillings to 1 USD). Abbreviations: USD = United States Dollar, JRRH = Jinja Regional Referral Hospital.
Description	Quantity required at JRRH to implement Smart Triage	Total annual cost per year over 5 years (annuitization factor 3%)	Notes
Bluetooth Readers	12	152.64	These helps track when a patient has been triaged and/or received certain treatments. Number of readers will vary at different hospitals depending on size of clinical area. This variation would be captured by the +/-25% variation for program costs built into the decision analytic model.
Server Box	1	129.21	Establishes internal network for Smart Triage to function.
Educational Material Signage - Black & White	100	*1.48
Educational Material Signage - Color	10	*0.59
Training	1	*77.25	Six weeks’ wages for training of healthcare staff (one initial week for setup, one week every other month for six months, one week at nine months, one week at one year)
Information technology set up and support	1	*34.35	Two weeks’ wages for initial information technology infrastructure set up
Environmental Scan	1	*59.10	Initial environmental scan to plan training and implementation of Smart Triage
Smart Spot Beacons	150	360.29	These are reusable beacons worn by patients to facilitate the patient tracking process. Upon consulting the experience of local clinicians and study personnel, cost is deemed to be recurring due to potential for loss or degradation of beacons
Tablet computers	3	*354.60	Cost based on locally acquired units
Tablet cases and screen protectors	3	*14.78	Cost based on locally acquired units
Pulse Oximeter	1	*84.71	Cost based on locally acquired units
Neonatal Sensor for pulse oximeter	1	*18.45	Cost based on locally acquired units
Pediatric Sensor for pulse oximeter	1	*18.45	Cost based on locally acquired units
MUAC Tape	1	*1.48	Cost based on locally acquired units
Thermometer	1	*3.89	Cost based on locally acquired units
Weighing Scale	1	*45.42	Cost based on locally acquired units
Import Permits	1	*13.15	Required for all non-locally sourced equipment
Total annual cost		1369.82
Total cost per child, per annum		0.05	Based on average of 28000 children visiting JRRH outpatient department per year from 2020 to 2022
