# Supplementary material for: Cost-effectiveness analysis of Smart Triage, a data-driven pediatric sepsis triage platform in Eastern Uganda
Source: BMC Health Serv Res. 2023 Aug 31;23:932. doi: 10.1186/s12913-023-09977-5 (PMC10468891; doi:10.1186/s12913-023-09977-5)
Supplement: Supplementary file 2 — Additional file 2: Supplementary table 2. Detailed Monte Carlo simulation results from societal, government, and patient perspectives. Costs in 2021 USD. Abbreviations: YLL averted = years of life lost averted, ICER = incremental cost effectiveness ratio, USD = United States dollars. [file 12913_2023_9977_MOESM2_ESM.xlsx]

## Sheet: Sheet1
Supplementary table 2 Detailed Monte Carlo simulation results from societal, government, and patient perspectives. Costs in 2021 USD. Abbreviations: YLL averted = years of life lost averted, ICER = incremental cost effectiveness ratio, USD = United States dollars.
Perspective	Incremental cost per 1000 children (95% CI) (2021 USD)	Incremental YLL averted per 1000 children (95% CI) (years)	ICER (Cost in 2021 USD per YLL averted)	Percentage of Monte Carlo simulations in each quadrant
				North-east	North-west	South-west	South-east
Societal (base case)	-$1321.86 (-4735.48 to 444.73)	86.3 (37.7 to 152.3)	-15.32	8.1	0	0	91.9
Government	$5.34 (-442.37 to 554.87)	86.3 (37.2 to 153.1)	0.06	47.3	0	0	52.7
Patient	-$1319.33 (-4604.14 to 319.00)	86.4 (37.0 to 151.8)	-15.27	6.1	0	0	93.9
