# Supplementary material for: Cost-effectiveness analysis of Smart Triage, a data-driven pediatric sepsis triage platform in Eastern Uganda
Source: BMC Health Serv Res. 2023 Aug 31;23:932. doi: 10.1186/s12913-023-09977-5 (PMC10468891; doi:10.1186/s12913-023-09977-5)
Supplement: Supplementary file 3 — Additional file 3: Supplementary table 3. Details of Monte Carlo simulations for sensitivity analyses. Abbreviations: USD = United States dollars, YLL averted = years of life lost averted, ICER = incremental cost-effectiveness ratio. [file 12913_2023_9977_MOESM3_ESM.xlsx]

## Sheet: Sheet1
Supplementary table 3 Details of Monte Carlo simulations for sensitivity analyses. Abbreviations: USD = United States dollars, YLL averted = years of life lost averted, ICER = incremental cost-effectiveness ratio.
				Percentage of Monte Carlo simulations in each quadrant
Scenario	Incremental cost per 1000 children (95% CI) (2021 USD)	Incremental YLL averted per 1000 children (95% CI) (years)	ICER (Cost in 2021 USD per YLL averted)	North-east	North-west	South-west	South-east
Annuitize 0%	-$1203.74 (-4619.35 to 565.18)	86.3 (37.7 to 152.3)	-13.95	11	0	0	89
Annuitize 1%	-$1324.68 (-4737.99 to 441.77)	86.3 (37.7 to 152.3)	-15.35	8	0	0	92
Annuitize 5%	-$1318.96 (-4732.92 to 447.76)	86.3 (37.7 to 152.3)	-15.28	8.1	0	0	91.9
Non sustainable past study end date	-$1214.50 (-4631.77 to 554.16)	86.3 (37.7 to 152.3)	-14.07	10.8	0	0	89.2
Months with patient load < 50% median excluded	-$3785.49 (-10086.49 to -744.54)	93.0 (33.3 to 174.9 )	-40.71	0.39	0	0	99.6
